# Supplementary material for: Rank-Rankl-Opg Axis in Multiple Sclerosis: The Contribution of Placenta
Source: Cells. 2022 Apr 15;11(8):1357. doi: 10.3390/cells11081357 (PMC9031903; doi:10.3390/cells11081357)
Supplement: Supplementary file 1 [file cells-11-01357-s001.zip]

Archive with 1 entries (1 files):
- cells-1669732-supplementary.pdf
